# Supplementary material for: Stigma against people living with Human Immunodeficiency Virus: A quasi-experimental evaluation of active stigma reduction workshops among medical students in Tunisia
Source: PLoS One. 2026 Jun 11;21(6):e0350810. doi: 10.1371/journal.pone.0350810 (PMC13257959; doi:10.1371/journal.pone.0350810)
Supplement: S2 File — This file contains the data used to conduct the analyses presented in this study. (CSV) [file pone.0350810.s002.csv]

numero_de_fiche	KQ_1pre	KQ_2pre	KQ_3pre	KQ_4pre	KQ_5pre	KQ_6pre	KQ_7pre	KQ_8pre	KQ_9pre	KQ_10pre	KQ_11pre	KQ_12pre	KQ_13pre	KQ_14pre	KQ_15pre	KQ_16pre	KQ_17pre	KQ_18pre	Practice_VIH_1pre	Practice_VIH_2pre	Practice_VIH_3pre	Practice_VIH_4pre	Attitude1pre	Attitude2pre	Attitude3pre	Attitude4pre	Attitude5pre	Attitude6pre	Attitude7pre	Attitude8pre	Attitude9pre	Attitude10pre	Attitude11pre	Attitude12pre	Attitude13pre	Attitude14pre	Attitude15pre	Attitude16pre	Attitude17pre	Attitude18pre	Attitude19pre	Attitude20pre	Attitude21pre	Attitude22pre	Attitudfe23pre	Attitude24pre	Attitude25pre	Attitude26pre	Attitude27pre
9	1	1	1	1	1	1	1	1	1	1	1	0	1	1	0	1	1	0	0	1	1	0	0	2	0	0	2	2	3	0	2	1	5	0	1	3	0	0	0	5	3	2	0	0	3	0	0	0	0
23	1	1	1	1	1	1	1	1	1	1	1	0	1	1	0	1	0	0	0	0	0	0	2	3	2	0	3	1	2	2	2	2	1	5	2	1	2	2	0	4	1	2	2	2	2	2	2	2	2
25	1	1	1	1	1	1	1	1	1	1	1	1	1	1	1	1	1	0	0	1	1	0	2	3	2	0	1	3	2	2	1	2	3	2	1	2	2	2	0	3	1	3	3	2	1	0	0	0	0
30	1	1	1	1	1	1	1	1	0	1	1	1	1	1	0	1	1	1	0	1	1	0	0	4	4	2	2	2	3	2	2	2	3	3	2	2	0	2	0	0	2	2	2	2	2	3	3	2	3
43	1	1	1	1	1	1	1	1	1	1	0	0	1	1	1	1	0	1	1	1	1	0	2	2	2	2	2	2	1	2	1	2	3	2	2	2	1	2	1	2	2	1	2	3	2	1	3	2	1
46	1	1	1	1	1	1	1	1	1	1	1	0	1	1	1	1	0	1	0	1	1	1	2	4	4	2	1	1	1	1	2	1	3	1	2	2	1	2	2	1	1	1	3	2	3	1	1	2	1
52	1	1	1	1	1	1	1	1	1	1	1	1	1	1	1	1	1	1	0	1	1	0	1	3	3	3	2	3	4	2	3	4	2	4	2	3	4	2	3	4	3	2	4	3	2	3	4	3	2
61	1	1	1	1	1	1	1	1	1	1	0	1	1	1	0	1	1	1	1	1	1	1	4	5	4	4	4	4	4	4	4	2	2	4	2	4	2	2	2	3	2	3	2	2	3	2	2	2	2
66	1	1	1	1	1	1	1	0	0	1	1	1	1	1	0	1	1	1	0	1	1	1	0	2	2	2	2	0	0	0	3	0	3	1	0	3	0	3	1	3	3	2	0	0	1	0	0	0	0
75	1	1	1	1	1	1	1	0	1	1	1	1	1	1	0	1	0	1	0	1	1	1	3	3	3	0	3	0	0	0	0	2	2	2	2	0	3	0	0	0	0	0	0	0	1	0	0	0	0
77	1	1	1	1	1	1	1	1	1	1	0	1	1	1	0	1	0	1	0	1	1	0	0	3	3	2	2	0	2	0	0	0	0	2	0	3	0	0	0	3	3	2	2	2	0	0	0	0	0
80	1	1	1	1	1	1	1	1	1	1	1	1	1	1	1	1	1	1	0	1	1	0	0	3	0	0	0	0	0	0	0	0	5	0	0	2	2	0	0	3	2	4	0	0	0	0	0	0	0
81	1	1	1	1	1	1	1	1	0	1	1	1	1	1	1	1	1	0	0	1	1	1	2	3	1	1	1	1	3	3	3	0	3	2	2	1	2	1	0	3	2	1	1	1	1	0	0	0	0
91	1	1	1	1	1	1	1	1	1	1	1	1	1	1	0	1	1	1	0	1	1	0	2	4	2	2	2	1	0	2	4	2	1	2	4	5	2	1	2	4	4	4	4	2	2	2	2	2	2
132	1	1	1	1	1	1	1	1	1	1	1	1	1	1	1	1	1	1	1	1	1	1	2	2	2	3	2	2	3	2	2	2	3	3	2	2	5	5	5	2	3	3	3	5	2	3	2	2	2
143	1	1	1	1	1	1	1	1	1	1	0	1	1	1	0	1	0	1	0	1	1	0	0	0	0	0	0	0	0	3	0	0	5	0	0	1	2	3	3	3	4	2	1	3	2	0	0	0	0
152	1	1	1	1	1	1	1	1	0	1	0	1	1	1	1	1	1	1	0	1	1	1	2	3	2	2	2	2	3	2	2	3	3	3	2	2	2	2	2	2	2	3	3	2	2	2	2	2	2
153	1	1	1	1	1	1	1	0	0	1	0	0	1	1	1	1	1	0	0	0	0	0	4	5	5	3	2	3	3	3	2	3	4	2	2	3	3	5	4	3	5	1	3	2	2	2	2	2	2
154	1	1	1	1	1	1	1	1	1	1	0	1	1	1	1	1	1	1	1	1	1	1	3	5	3	3	3	1	1	1	1	2	3	3	0	2	0	0	0	4	4	1	5	0	0	2	0	0	0
162	1	0	1	1	1	1	1	1	0	1	0	0	1	1	0	0	1	0	1	1	1	1	3	5	3	2	3	3	3	3	3	3	2	3	3	3	3	3	3	3	3	3	3	3	3	3	3	3	3
179	1	1	1	1	1	1	1	1	1	1	1	1	1	1	1	1	1	0	0	1	1	0	0	3	0	0	2	2	2	0	2	0	5	0	0	2	0	0	0	0	0	0	0	0	0	0	0	0	0
185	1	1	1	1	1	1	1	1	1	1	0	0	1	1	1	1	1	0	1	1	1	1	5	5	5	5	5	5	5	5	5	5	5	5	5	5	4	5	4	4	5	5	4	0	4	1	1	1	1
187	1	1	1	1	1	1	1	1	1	1	1	1	1	1	1	1	1	0	0	1	1	0	1	0	0	3	0	0	1	0	1	0	0	0	0	3	0	3	3	2	3	3	0	0	0	0	0	0	0
189	1	1	1	1	1	1	1	0	1	1	1	1	1	1	0	1	0	1	0	1	1	1	2	3	2	2	3	5	2	3	3	2	3	2	3	3	3	3	3	5	3	2	3	2	2	2	2	2	2
205	1	1	1	1	1	1	1	1	1	1	1	1	1	1	0	0	1	0	0	1	1	1	0	2	2	2	2	2	2	2	2	2	2	2	2	3	2	3	2	2	3	3	3	2	2	3	2	2	3
211	1	0	1	1	1	1	0	1	0	1	1	1	1	1	0	1	1	0	0	1	1	1	1	0	0	2	0	0	2	3	3	0	0	0	0	1	1	0	0	1	0	0	0	0	0	0	0	5	4
213	1	1	1	1	1	1	1	1	1	1	0	1	1	1	0	1	0	1	0	1	1	1	0	0	0	0	0	0	0	0	0	0	0	0	0	0	0	0	0	0	0	0	0	0	0	0	0	0	0
216	1	1	1	1	1	1	1	1	1	1	1	1	1	1	0	1	1	1	0	1	1	0	2	4	2	2	2	3	2	2	3	2	2	2	2	3	3	3	2	4	3	3	2	2	3	2	2	2	2
1	1	1	0	0	1	1	1	1	1	1	1	1	1	1	1	1	0	1	0	1	1	1	3	2	2	2	2	2	3	3	3	3	2	3	3	2	2	3	3	3	3	2	3	3	2	2	0	0	0
2	1	1	1	1	1	1	1	1	0	1	0	1	0	1	0	0	1	1	1	1	1	0	3	5	4	3	2	4	2	3	3	2	3	1	1	3	3	3	2	2	3	2	2	1	2	2	1	1	1
3	1	1	1	1	1	1	1	1	1	1	0	1	0	0	1	1	1	1	0	1	1	1	5	3	0	0	0	3	3	0	1	0	0	3	0	0	0	0	1	5	3	3	1	2	2	0	3	0	3
4	1	1	1	1	1	1	1	1	1	1	1	1	1	1	1	1	1	0	0	1	1	0	2	1	1	2	2	2	2	4	2	2	3	4	2	4	2	4	2	4	4	2	2	4	2	2	2	2	2
5	1	1	1	1	1	1	1	1	1	1	1	1	1	1	1	1	1	0	0	1	1	0	2	1	1	2	2	2	2	4	2	2	3	4	2	4	3	4	2	4	4	2	2	4	2	2	2	2	2
6	1	1	1	1	1	1	1	0	1	0	1	1	1	1	1	1	1	1	1	0	1	1	0	2	1	0	0	1	0	0	0	2	3	4	0	3	0	0	0	2	0	1	0	0	0	3	0	0	0
7	1	1	1	1	1	1	1	1	1	1	1	0	1	1	0	1	0	1	1	1	1	1	4	3	1	2	1	1	5	1	1	1	1	5	1	3	3	5	4	5	4	1	5	4	2	2	2	2	2
8	1	1	1	1	1	1	1	1	0	1	1	0	1	1	1	1	1	1	1	1	1	1	4	3	3	4	4	4	3	4	4	1	3	3	2	4	0	1	1	4	4	1	4	4	1	2	2	2	2
10	1	1	1	1	1	1	0	1	1	0	1	0	0	1	1	1	0	1	1	1	1	1	4	5	2	1	3	3	3	2	1	3	3	4	2	1	5	4	3	5	4	2	4	3	2	1	1	3	3
11	1	1	1	1	1	1	1	1	1	1	1	1	1	1	0	1	1	1	0	1	1	0	4	4	1	3	3	2	3	2	2	2	2	0	0	4	2	2	2	2	4	2	2	2	2	2	2	3	3
12	1	1	1	1	1	1	1	1	1	1	1	1	1	1	1	0	1	1	1	1	1	1	5	4	4	2	3	3	2	3	3	2	2	3	3	2	3	3	2	2	3	2	3	3	2	2	2	2	2
13	1	1	1	1	1	1	1	1	0	1	1	1	1	1	1	1	1	1	0	1	0	0	5	5	3	3	3	3	3	4	4	3	0	3	5	4	5	2	3	3	4	4	3	3	0	3	3	3	3
14	1	1	1	1	1	1	1	1	1	1	1	1	1	1	1	1	1	1	0	1	1	0	0	4	0	0	0	1	3	1	0	0	2	2	1	3	3	2	0	3	3	2	0	0	0	0	0	0	0
15	1	1	1	1	1	1	1	1	0	1	0	1	1	1	1	1	1	0	0	1	1	0	0	3	3	2	2	0	2	0	1	2	5	0	2	4	0	0	0	2	4	3	0	0	2	1	1	1	1
16	1	1	0	0	1	1	1	1	1	1	1	1	1	1	0	1	0	0	1	0	0	1	0	3	0	0	0	0	3	3	3	0	3	3	0	3	1	3	0	0	3	2	0	0	1	3	3	3	3
17	1	1	1	1	1	1	1	1	1	1	1	1	1	1	0	1	1	1	1	1	1	1	1	3	2	1	1	1	1	3	2	0	0	2	5	2	5	1	1	3	3	2	0	0	0	3	1	3	3
18	1	1	1	1	1	1	1	1	1	1	1	1	1	1	1	1	0	1	1	1	1	1	4	2	1	2	4	4	5	2	3	2	2	3	4	1	3	3	1	3	4	1	4	2	2	2	2	2	2
19	1	1	1	1	1	1	1	1	1	1	1	1	1	1	1	1	1	0	1	1	1	0	2	3	4	5	2	1	3	4	2	2	2	0	2	4	3	1	1	4	2	2	2	1	0	3	2	3	3
20	1	1	1	1	1	1	1	1	1	1	1	1	1	1	0	1	1	1	0	1	1	1	1	0	0	0	1	4	0	0	3	3	0	2	1	2	1	2	3	3	3	2	3	2	0	2	2	2	2
21	0	1	1	1	1	1	1	1	0	1	1	1	1	1	1	1	1	1	1	1	1	0	2	3	0	3	2	3	3	3	0	2	2	3	0	0	0	0	0	2	0	0	0	0	0	2	0	2	1
22	1	1	1	1	1	1	1	1	1	1	1	0	1	1	1	1	0	1	0	1	1	0	0	3	1	3	2	1	2	3	0	2	1	2	0	4	3	3	1	3	0	2	1	1	2	3	3	3	3
24	1	0	1	0	1	1	1	1	0	1	1	0	1	1	0	1	1	1	0	1	1	0	3	5	2	1	2	4	3	2	2	3	1	1	0	3	0	3	1	4	3	4	0	4	0	0	0	0	0
26	1	1	0	1	1	1	1	1	1	1	0	0	1	1	1	1	1	1	0	1	1	0	2	2	1	2	4	2	3	5	2	3	3	3	3	0	4	3	2	2	2	3	4	4	0	3	4	1	1
27	1	1	1	1	1	1	1	1	0	1	1	1	1	1	1	1	1	1	0	1	1	1	2	2	2	2	2	1	2	2	1	2	2	4	2	1	2	3	3	1	4	4	1	2	4	0	0	0	0
28	1	1	1	1	1	1	1	1	1	1	0	0	1	1	0	1	0	1	0	1	0	1	3	3	2	2	3	4	3	4	4	3	4	4	3	4	2	2	2	2	3	2	2	2	2	2	2	2	2
29	1	1	0	1	1	1	1	1	0	1	1	0	1	1	0	1	1	0	0	1	1	1	3	3	2	1	2	3	3	4	2	2	2	2	2	3	3	2	3	3	3	2	3	4	2	2	2	2	2
31	1	1	0	0	1	0	1	1	1	1	0	1	1	1	0	1	0	1	1	0	0	0	5	3	3	3	3	1	3	5	3	0	3	3	0	3	1	3	1	3	3	3	3	2	2	5	0	0	2
32	1	1	1	1	1	1	1	1	1	1	1	1	1	1	0	1	1	0	0	1	1	0	1	3	0	0	0	0	0	0	0	1	0	3	0	2	3	2	0	0	0	0	0	0	0	0	0	0	0
33	1	1	0	1	1	1	1	1	0	1	0	1	1	1	1	1	1	1	0	1	1	0	2	3	2	2	2	1	0	2	2	0	3	2	2	3	3	2	3	3	3	2	2	3	2	0	0	0	0
34	1	1	1	1	1	1	1	1	1	1	0	1	1	1	0	1	1	1	0	1	1	0	0	4	0	0	0	4	0	0	0	0	5	0	0	0	0	0	0	4	4	4	4	0	0	0	0	0	0
35	1	1	1	1	1	1	1	1	1	1	1	0	1	1	0	1	1	0	0	1	1	0	0	4	0	0	0	0	0	0	3	4	4	5	0	4	3	0	0	0	0	0	0	0	0	0	0	0	0
36	1	1	1	1	1	1	1	1	1	1	0	1	1	1	0	1	0	1	0	0	1	0	2	4	2	2	2	2	2	2	2	2	2	2	2	2	2	2	1	4	4	2	1	2	2	2	2	2	2
37	1	1	1	1	1	1	1	1	1	1	0	1	1	1	0	1	1	1	1	1	1	0	0	1	0	1	1	3	3	3	2	0	3	2	0	2	0	3	2	3	3	2	3	0	0	1	1	1	1
38	1	0	1	1	1	1	1	1	0	1	1	0	1	1	0	1	0	0	0	1	1	0	3	3	3	2	2	3	2	2	3	3	3	2	2	3	3	3	3	3	3	2	2	2	2	2	2	2	3
39	1	1	1	1	1	1	1	1	1	1	1	1	1	1	1	0	0	0	0	1	1	1	2	3	5	2	2	3	2	2	3	2	2	2	2	3	2	2	2	3	3	3	2	2	2	2	2	2	2
40	1	1	1	1	1	1	1	1	1	1	1	0	1	1	1	1	0	1	0	1	1	0	4	4	0	4	0	1	2	4	2	0	3	1	0	3	2	4	2	3	4	4	1	3	1	0	0	0	0
41	1	1	1	1	1	1	1	1	1	1	0	1	1	1	1	1	1	1	0	1	1	1	2	3	2	2	2	1	1	5	0	2	3	3	0	4	0	3	1	2	2	3	2	2	5	5	0	0	2
42	1	1	1	1	1	1	1	1	1	1	0	0	1	1	1	0	1	1	0	1	1	0	2	2	2	2	2	2	2	0	4	2	4	2	2	4	2	3	2	3	3	3	3	2	4	2	2	2	4
44	1	1	1	1	1	1	1	1	0	1	1	1	1	1	1	1	1	1	1	1	1	1	2	2	2	2	2	2	0	0	0	0	0	3	1	2	2	1	2	5	3	1	3	2	0	0	0	0	0
45	1	1	1	1	1	1	1	1	0	1	1	1	1	1	1	1	0	1	0	1	1	0	0	0	0	0	0	3	1	0	0	0	0	2	3	2	2	0	4	5	3	3	2	3	2	0	0	1	2
47	1	1	1	1	1	1	1	1	1	1	1	1	1	1	0	1	0	0	0	1	1	0	0	0	0	0	0	0	2	5	0	0	4	3	0	5	3	5	0	2	4	2	0	0	2	0	2	1	2
48	1	1	1	1	1	1	1	1	1	1	1	1	1	1	0	1	1	1	0	0	0	0	2	2	0	1	3	4	3	2	3	2	3	3	3	3	3	3	2	3	3	3	3	3	2	2	1	1	2
49	1	1	1	1	1	1	1	1	1	1	1	1	1	1	0	1	1	0	0	1	1	1	1	4	2	2	4	0	3	0	0	0	0	0	4	0	0	5	3	3	3	3	3	2	0	0	5	4	5
50	1	1	1	1	1	1	1	1	1	1	1	1	1	1	1	1	1	1	1	1	1	1	0	5	2	2	2	2	1	3	2	2	2	3	3	3	3	3	2	3	3	4	3	3	3	3	4	4	4
51	1	1	1	1	1	1	1	0	0	1	1	0	1	1	1	0	1	1	0	1	1	1	1	2	2	2	0	1	1	0	2	2	3	2	2	3	3	3	3	3	3	3	3	2	2	1	1	0	0
53	1	1	1	1	1	1	1	1	1	1	1	1	1	1	1	1	1	1	0	0	1	1	4	3	2	4	0	4	2	2	2	2	2	5	2	2	1	2	4	4	4	4	2	2	2	2	2	2	2
54	1	0	1	1	1	1	1	1	1	1	0	1	1	1	0	1	0	1	0	0	0	0	3	3	3	3	3	5	5	2	5	5	2	4	3	3	4	5	3	3	3	3	3	3	2	2	2	2	2
55	1	1	1	1	1	1	1	1	0	1	1	1	1	1	0	1	1	1	0	1	1	0	5	5	5	3	3	2	5	2	0	5	5	2	2	2	0	0	0	5	0	3	2	2	0	3	3	3	3
56	0	1	1	1	1	1	1	1	1	1	1	1	1	1	1	1	1	1	0	1	1	0	2	2	2	2	2	2	0	2	2	2	3	2	2	2	2	2	2	2	2	2	2	2	2	2	2	2	2
57	1	1	1	1	1	1	1	1	1	1	1	1	1	1	1	1	1	1	0	1	1	0	0	0	0	0	0	0	0	0	0	0	5	0	3	4	2	4	5	5	5	1	5	4	2	0	0	0	0
58	1	1	1	1	1	1	1	1	1	1	1	1	1	1	1	1	1	1	0	1	1	1	3	3	2	2	2	2	2	0	2	1	2	3	0	2	0	0	0	0	1	0	0	0	0	0	0	0	0
59	1	1	1	1	1	1	1	1	1	0	0	0	1	1	1	0	1	1	1	1	1	0	2	3	4	4	3	3	3	4	2	1	2	1	1	3	3	4	1	4	4	4	1	1	1	1	4	0	4
60	1	1	1	1	1	1	1	1	0	1	0	1	1	1	1	1	1	1	1	1	1	1	0	2	3	0	2	0	2	3	2	2	2	2	0	2	3	3	2	3	3	3	3	2	0	0	0	0	3
62	1	1	1	1	1	1	1	1	1	1	0	1	1	1	1	1	1	1	1	1	1	0	4	3	3	3	2	2	3	3	3	3	2	3	2	3	3	3	2	3	3	3	3	3	3	2	2	2	3
63	1	1	1	1	1	1	1	1	0	1	0	0	1	1	1	1	1	0	0	1	1	0	1	4	2	2	2	2	1	2	2	1	4	2	2	3	4	3	3	3	3	3	3	1	1	0	1	1	1
64	0	0	0	1	1	1	1	1	0	1	1	1	1	1	1	1	1	1	0	1	1	1	4	5	3	3	4	2	2	3	2	3	2	3	0	1	2	2	2	2	3	2	2	2	2	0	0	0	0
65	1	1	1	1	1	1	1	1	0	1	0	1	1	1	0	1	1	1	0	0	0	0	0	0	0	1	1	0	0	5	5	3	5	4	4	0	0	0	0	0	0	0	0	1	0	0	0	0	0
67	1	1	1	1	1	1	1	1	0	1	1	1	1	1	0	1	0	1	0	1	1	0	2	2	2	2	2	3	2	4	4	2	2	3	2	2	2	2	2	2	2	2	2	2	2	2	2	2	2
68	1	1	1	1	1	1	0	1	1	1	0	1	1	1	1	1	1	1	0	1	1	0	2	5	2	2	3	3	2	2	2	3	3	2	2	3	3	3	0	3	4	2	2	2	1	1	1	1	1
69	1	1	1	1	1	1	1	1	1	1	1	1	1	1	1	1	1	1	1	1	1	0	3	4	5	2	3	2	2	2	1	2	2	2	2	3	3	3	3	3	3	3	2	3	3	2	2	2	2
70	1	0	1	1	1	0	1	1	0	1	1	1	1	1	1	1	1	1	1	0	0	0	0	1	0	0	0	0	0	0	0	0	0	3	0	2	0	0	0	2	0	0	0	0	0	0	0	0	0
71	1	1	1	1	1	1	1	1	0	1	1	1	1	1	0	1	1	1	0	1	1	0	2	3	2	2	2	3	3	3	3	2	3	2	2	2	2	3	2	2	2	2	2	2	2	2	2	2	3
72	1	1	0	0	1	0	1	1	1	0	0	1	1	1	1	1	0	1	0	1	1	1	0	0	0	0	0	0	0	0	0	0	0	3	0	2	4	4	2	2	2	2	2	2	2	0	0	0	0
73	1	1	1	1	1	1	1	1	0	1	0	1	1	1	1	1	1	1	0	1	1	0	3	5	5	3	5	4	3	3	5	5	3	5	5	3	0	3	3	3	3	3	5	3	0	2	2	2	2
74	0	0	1	1	1	1	1	1	1	1	1	0	1	1	1	1	1	0	1	1	1	1	2	3	3	3	3	5	3	5	3	3	2	5	1	3	3	3	4	5	3	3	3	4	0	2	3	3	3
76	1	1	1	1	1	1	1	1	1	1	0	1	1	1	1	1	1	0	0	1	1	0	0	1	0	0	0	0	0	0	0	0	0	0	0	3	0	3	1	3	3	3	3	3	0	0	0	0	0
78	1	1	1	1	1	1	1	1	1	1	1	1	1	1	1	1	0	0	1	1	1	1	0	3	2	0	0	0	2	2	2	2	2	2	3	2	3	3	2	4	3	4	3	3	1	0	0	0	0
79	1	1	1	1	1	1	1	1	0	1	1	1	1	1	0	1	1	0	1	1	1	0	0	0	0	0	0	2	2	2	3	2	2	2	2	3	3	3	2	3	3	3	3	1	2	3	2	2	2
82	1	0	1	0	1	1	1	1	1	1	1	1	1	1	1	1	1	0	1	1	1	1	2	5	2	3	2	3	3	2	3	3	2	3	3	3	3	2	2	3	2	3	2	3	3	3	3	0	0
83	1	1	0	1	1	1	1	1	0	1	1	1	1	1	1	1	1	1	0	1	1	0	2	5	0	2	0	2	3	0	2	0	3	2	2	3	2	3	3	3	3	2	3	2	2	0	0	1	1
84	0	1	1	1	1	1	1	1	0	1	1	1	1	1	1	1	1	1	0	0	0	0	1	3	3	4	2	3	3	4	0	1	4	5	3	4	1	4	2	4	5	1	0	1	0	2	1	0	1
85	0	0	1	1	1	1	1	1	0	1	0	1	1	1	0	1	1	1	0	1	1	1	4	5	3	2	3	5	2	3	2	3	2	3	1	4	4	3	2	3	5	3	2	3	2	3	4	2	3
86	1	1	1	1	1	1	1	1	1	1	1	1	1	1	1	1	0	1	0	1	1	0	0	3	0	1	0	0	0	0	0	0	0	0	0	0	0	0	0	0	0	0	0	0	0	0	0	0	0
87	1	0	0	1	1	1	1	1	0	1	0	0	1	1	0	1	0	1	1	1	1	1	3	1	2	0	0	0	3	3	2	3	3	2	2	2	1	0	0	2	2	1	2	2	0	3	2	2	3
88	1	1	1	1	1	1	1	1	1	1	1	1	1	1	0	1	1	1	1	1	1	1	0	4	4	0	4	2	2	4	2	2	4	3	2	3	2	2	2	2	2	3	2	2	2	2	2	2	2
89	1	1	1	1	1	1	1	1	1	1	1	0	1	1	0	1	0	0	1	1	1	1	2	4	2	2	2	2	2	2	1	2	4	3	4	4	4	4	1	1	2	4	4	4	2	0	0	0	1
90	1	0	1	1	1	1	1	1	0	1	1	1	1	1	1	1	1	1	0	1	1	0	2	4	0	0	2	2	2	2	2	2	2	2	2	2	0	0	0	0	1	0	0	0	0	0	0	0	0
92	1	1	0	1	1	1	1	1	1	1	0	1	1	1	1	1	0	1	1	1	1	1	2	2	2	2	2	3	3	2	2	3	2	3	2	2	2	3	2	2	2	3	2	2	2	3	2	2	2
93	1	1	1	1	1	1	1	1	1	1	1	1	1	1	1	1	1	1	1	1	1	1	2	3	2	3	3	3	3	3	2	2	3	1	3	2	3	2	2	3	2	2	2	2	0	2	2	2	2
94	0	1	0	0	1	1	1	1	0	1	1	1	1	1	1	1	1	1	1	1	1	1	5	3	2	2	2	3	3	3	2	3	3	2	2	3	3	3	3	2	3	3	3	3	2	2	2	2	2
95	0	0	1	1	1	0	1	1	0	1	1	1	1	1	0	1	1	1	0	1	1	1	0	3	1	0	0	0	1	1	1	2	3	2	0	1	2	2	0	3	4	3	1	0	0	2	3	1	1
96	1	1	1	1	1	1	1	1	1	1	1	1	1	1	1	1	0	1	1	1	1	1	2	5	2	2	2	3	3	1	3	3	2	0	0	2	2	2	0	5	4	2	0	2	0	0	0	0	0
97	1	1	1	1	1	1	1	1	1	1	0	1	1	1	0	1	1	1	0	1	1	0	3	5	3	2	2	2	2	2	0	0	4	3	2	2	0	2	0	2	0	0	3	2	0	0	1	0	0
98	1	1	1	1	1	1	1	1	1	1	0	1	1	1	1	1	0	1	1	0	1	1	2	5	5	3	2	2	2	2	3	3	2	2	3	3	2	3	3	3	3	3	2	3	3	3	2	2	3
99	1	1	1	1	1	1	1	1	1	1	1	1	1	1	0	1	1	1	0	1	1	0	0	4	0	0	0	0	0	1	0	0	3	0	0	2	2	2	0	0	3	2	0	0	0	0	0	0	0
100	1	1	1	1	1	0	1	1	1	1	0	0	1	1	1	1	1	1	0	1	1	1	2	4	2	0	0	0	2	2	0	2	5	0	0	3	2	2	0	1	1	0	1	4	0	2	2	0	0
101	1	0	1	1	1	0	1	1	0	1	1	1	0	1	0	0	1	1	0	1	1	0	3	3	3	3	2	3	3	2	2	3	2	3	2	3	2	2	2	2	3	3	3	2	3	1	1	1	3
102	1	0	1	1	1	1	1	1	0	1	0	1	1	1	0	1	1	1	1	1	1	1	2	2	2	2	0	0	0	2	0	0	0	0	2	2	2	2	2	3	3	3	4	2	2	0	0	0	0
103	0	0	1	1	1	1	1	1	0	1	1	1	1	1	0	1	1	1	1	1	1	1	5	5	3	3	4	2	3	2	2	4	3	3	2	2	0	1	4	4	3	2	3	2	3	3	4	1	4
104	0	0	1	1	1	1	1	1	0	1	1	1	1	1	1	1	1	1	1	1	1	1	0	3	3	2	2	0	0	0	0	0	3	3	1	3	2	4	3	5	2	2	0	0	0	3	0	0	2
105	0	0	0	0	1	1	1	1	1	0	1	1	0	1	1	1	1	1	1	1	1	1	2	3	2	0	3	2	2	3	3	2	3	3	0	0	0	0	0	3	2	0	0	0	2	3	2	2	3
106	1	1	1	1	1	1	1	1	1	1	1	0	1	1	0	1	1	0	0	1	1	0	0	4	0	0	4	4	0	0	0	0	5	0	0	3	0	0	0	1	0	0	1	0	4	0	0	0	0
107	1	1	1	1	1	0	1	1	0	1	1	0	1	1	1	1	1	0	0	1	1	0	2	3	2	2	2	2	3	2	2	2	2	2	2	2	3	2	2	3	3	2	3	2	2	3	2	2	3
108	1	1	1	1	1	1	1	1	1	1	1	0	1	1	1	1	0	1	0	0	1	0	0	5	2	2	2	3	2	2	2	2	3	3	2	3	2	2	3	3	3	2	3	2	2	2	2	2	2
109	1	1	1	1	1	1	1	1	1	1	0	1	1	1	0	1	1	0	0	1	1	0	1	3	3	2	2	3	3	2	2	2	3	3	3	3	3	3	2	2	2	2	3	0	1	0	0	3	2
110	1	1	1	1	1	1	1	1	1	1	1	1	1	1	1	1	0	1	1	1	1	1	0	1	0	0	0	0	0	0	0	0	0	0	0	0	0	0	0	3	1	3	3	2	0	0	0	0	0
111	1	1	1	1	1	1	0	1	1	1	1	1	1	1	1	1	0	1	0	1	1	0	2	3	0	0	2	2	2	4	2	0	0	2	0	2	3	2	2	3	1	0	3	0	3	0	0	1	0
112	1	1	1	1	1	1	1	1	1	1	0	0	1	1	1	1	0	1	1	1	1	1	5	5	5	3	3	3	3	3	1	3	2	4	2	5	0	3	3	3	3	3	3	2	1	0	0	0	0
113	1	1	1	1	1	1	1	1	0	1	1	1	1	1	0	1	1	1	1	1	1	1	4	5	4	2	5	3	4	3	4	4	0	3	3	2	2	4	4	4	5	2	2	2	2	5	5	5	5
114	1	1	1	1	1	1	1	1	1	0	1	1	0	1	0	1	0	1	1	0	1	0	3	3	2	2	3	2	3	3	3	3	2	2	2	2	3	3	3	3	3	3	3	3	2	2	2	2	2
115	1	1	1	1	1	0	1	1	1	0	0	0	0	1	0	1	0	0	1	1	1	0	2	1	2	2	2	1	3	2	3	2	3	3	3	3	3	3	3	3	2	3	3	3	3	3	2	2	2
116	1	1	0	1	1	1	1	1	1	1	1	1	1	1	1	1	0	1	1	0	0	1	5	5	5	5	5	5	5	5	3	5	5	5	5	3	5	2	2	5	4	4	4	2	4	5	5	2	2
117	1	1	1	1	1	1	1	1	0	1	1	1	1	1	1	1	1	0	1	1	1	1	1	3	3	2	2	2	3	3	1	1	3	2	2	3	3	3	3	3	2	2	1	2	5	2	2	2	2
118	1	1	1	1	1	1	1	1	1	1	1	1	1	1	1	1	1	0	0	0	0	0	0	3	0	0	3	0	3	0	3	3	3	4	2	4	3	1	3	5	3	3	3	0	0	0	0	0	0
119	1	1	1	1	1	1	1	1	1	1	1	0	1	1	1	1	1	0	0	1	1	0	0	3	2	2	1	2	3	1	2	2	3	4	2	1	3	4	1	4	3	4	1	1	2	1	1	0	0
120	1	1	1	1	1	1	1	1	1	1	1	1	1	1	1	1	1	0	0	1	1	0	3	5	4	4	4	4	5	5	5	5	1	5	3	3	3	4	4	4	4	3	4	1	4	3	3	3	3
121	1	1	1	1	1	1	1	1	1	1	0	0	1	1	0	1	1	0	0	1	1	0	2	3	0	1	3	3	3	2	0	3	1	2	2	3	2	3	2	3	3	3	2	2	0	0	0	0	0
122	1	1	1	1	1	1	1	0	1	1	0	1	1	1	0	1	1	0	0	1	1	0	0	4	1	2	4	0	0	4	0	0	3	4	0	3	4	3	0	1	4	1	0	1	0	0	0	0	0
123	1	1	1	1	1	1	1	1	0	1	0	1	1	1	1	1	1	0	0	1	1	1	2	3	2	0	0	3	3	3	2	0	3	3	2	3	2	1	0	0	3	3	3	0	0	0	0	0	0
124	0	1	1	1	1	1	1	1	1	1	1	1	1	1	0	1	1	1	1	1	1	1	4	5	3	4	3	3	5	3	3	3	2	3	3	4	3	3	1	3	3	2	2	2	2	3	3	3	3
125	1	1	1	1	1	1	1	1	1	1	1	1	1	1	1	1	1	1	0	1	1	1	1	3	1	1	1	3	3	1	3	0	0	1	0	3	3	3	3	3	3	2	3	3	2	0	0	0	0
126	1	1	1	1	1	1	1	1	0	1	0	1	1	1	1	1	1	1	0	1	1	1	4	4	2	2	2	2	3	2	4	2	2	4	2	2	3	1	0	1	4	0	0	0	0	1	1	1	1
127	1	1	1	1	1	1	1	0	0	1	1	1	1	1	1	1	1	1	0	1	1	1	3	4	3	1	2	3	3	2	2	2	3	3	2	2	0	1	1	3	2	0	2	0	0	2	2	2	2
128	1	1	1	1	1	1	1	1	1	1	1	1	1	1	1	0	1	1	1	1	1	1	2	4	3	3	3	2	3	3	1	2	2	1	2	3	3	3	2	3	2	2	2	2	0	2	2	2	2
129	1	1	1	1	1	1	1	1	1	1	1	1	1	1	0	1	0	0	1	1	1	1	2	3	2	2	3	1	2	4	3	1	2	3	2	3	3	3	4	5	3	3	3	2	4	1	1	2	1
130	1	1	1	1	1	1	1	1	1	1	1	0	1	1	1	1	1	1	0	0	0	0	2	2	2	2	2	2	2	2	2	2	2	2	2	2	4	2	2	3	2	2	2	2	2	2	2	2	2
131	1	1	1	1	1	1	1	1	1	1	0	1	1	1	1	1	1	1	1	1	1	1	1	5	2	1	1	4	3	0	0	1	1	5	0	2	2	2	0	0	2	0	0	0	0	0	0	0	0
133	1	1	1	1	1	1	1	1	1	1	0	1	1	1	1	1	1	1	1	1	1	1	1	3	2	3	3	2	2	3	3	0	2	3	2	2	1	0	0	2	3	3	3	2	0	0	0	0	0
134	1	1	1	1	1	0	1	1	0	1	0	0	1	1	1	0	1	0	1	1	1	1	2	3	3	2	3	3	3	2	2	2	4	3	1	0	2	5	3	5	3	3	3	3	0	2	2	2	2
135	1	1	1	1	1	1	1	1	1	1	1	0	1	1	1	1	1	1	1	1	1	1	2	5	2	2	3	3	2	3	3	3	1	3	3	4	2	5	2	5	5	2	2	2	2	2	2	0	0
136	1	1	1	1	1	1	1	1	1	1	1	0	1	1	1	1	1	0	0	1	1	1	2	3	2	2	2	2	2	2	2	2	2	3	2	1	2	2	2	1	3	4	3	2	2	2	2	2	3
137	1	1	1	1	1	1	1	1	1	1	1	1	1	1	1	0	1	0	1	1	1	1	3	3	2	2	2	3	2	2	2	2	2	3	1	3	1	3	3	3	3	3	2	2	2	0	0	0	0
138	1	1	1	1	1	1	1	1	1	1	1	1	1	1	1	1	1	1	0	1	1	0	2	4	0	0	2	1	0	0	0	2	3	2	1	4	1	2	0	3	3	0	0	0	4	4	3	2	0
139	1	1	1	1	1	1	1	1	1	1	1	0	1	1	1	0	1	0	1	1	1	1	0	3	0	0	0	0	0	0	0	0	5	0	0	3	0	5	2	5	5	5	4	4	2	3	0	3	5
140	1	1	1	1	1	1	1	1	1	1	1	1	1	1	1	1	1	1	0	1	1	0	0	4	1	2	2	2	2	0	2	0	1	0	1	4	1	1	1	1	4	1	1	1	2	0	0	0	0
141	1	1	1	1	1	1	1	1	1	1	1	0	1	1	0	1	1	1	1	1	1	1	2	3	3	3	3	3	3	3	2	2	2	2	2	3	3	3	2	3	3	3	3	2	2	0	0	0	0
142	1	1	1	1	1	1	1	1	1	1	1	1	1	1	1	1	1	1	0	1	1	0	3	5	4	3	3	3	5	3	0	3	1	0	0	3	0	3	3	3	3	3	3	3	2	1	3	2	2
144	0	1	1	1	1	1	1	1	0	1	1	1	1	1	0	1	1	1	0	1	1	0	0	5	0	0	0	0	3	3	2	3	2	0	0	3	5	4	3	5	5	4	4	3	3	3	0	0	0
145	1	1	0	0	1	1	0	1	1	1	1	0	1	1	1	1	0	0	1	1	1	1	4	3	3	3	3	4	4	4	4	4	3	3	2	4	2	4	4	4	3	4	3	4	2	2	2	2	2
146	1	1	1	1	1	1	1	1	0	1	1	1	1	1	1	1	1	0	0	0	1	0	4	3	2	0	2	2	0	2	2	2	3	0	0	2	0	0	0	0	0	3	1	0	0	3	2	3	2
147	1	1	1	1	1	1	1	1	1	1	1	1	1	1	0	1	1	0	0	1	1	0	0	3	0	3	0	2	3	3	3	0	3	3	3	1	2	2	0	3	3	2	3	0	0	2	2	2	3
148	1	1	1	1	1	1	1	1	0	1	0	0	1	1	1	1	1	0	1	1	1	1	4	5	4	5	1	2	2	3	3	4	4	2	2	3	2	3	1	1	3	3	3	2	2	2	2	2	2
149	1	1	1	1	1	1	1	1	1	1	0	0	0	1	0	1	1	1	1	1	1	1	5	4	3	3	3	3	4	2	3	3	4	4	2	3	3	2	2	3	3	2	3	2	3	3	2	3	3
150	1	1	1	1	1	1	1	1	0	1	1	1	1	1	1	1	1	1	0	1	1	1	4	3	2	4	2	2	2	3	4	4	3	2	2	4	2	4	4	4	2	4	2	2	2	2	2	2	3
151	1	1	1	1	1	1	1	1	1	1	1	1	1	1	1	1	1	1	0	1	1	1	0	0	0	0	0	0	0	0	0	0	3	0	0	1	2	2	0	1	2	2	4	0	0	2	0	0	0
155	1	1	1	1	1	1	1	1	1	1	1	1	1	1	0	1	1	1	0	1	1	0	2	3	2	2	2	2	2	2	4	2	3	2	2	3	1	1	2	1	1	4	2	2	2	3	3	2	3
156	1	1	1	1	1	1	1	0	0	1	1	0	1	1	0	1	1	0	1	1	1	1	1	3	3	3	4	2	4	1	3	2	3	2	3	3	3	4	0	4	4	2	4	1	0	3	3	2	2
157	1	1	1	1	1	1	1	1	1	1	1	1	1	1	1	1	1	0	0	1	1	1	1	4	3	0	4	3	3	2	3	3	4	4	3	3	3	4	3	4	3	1	3	3	3	3	3	3	3
158	1	1	1	1	1	1	1	1	1	1	1	1	1	1	1	1	1	0	0	1	1	0	4	4	2	2	4	5	4	4	1	4	1	2	5	3	0	4	2	4	4	4	4	0	4	2	2	2	4
159	1	1	1	1	1	1	1	1	0	1	0	1	1	1	1	1	1	0	0	1	1	1	4	4	2	4	2	2	2	3	2	2	3	2	2	4	3	2	2	4	2	2	2	2	4	3	3	2	2
160	1	1	1	1	1	1	1	1	1	1	1	1	1	1	1	1	1	0	1	1	1	1	1	1	0	0	0	3	0	2	2	0	4	2	2	2	2	2	2	3	3	3	3	1	2	3	3	2	1
161	1	1	1	1	1	1	1	1	1	1	0	1	1	1	1	1	1	0	1	1	1	0	2	3	2	2	2	2	2	2	2	2	2	2	4	3	0	3	2	1	3	3	3	3	2	3	3	3	3
163	1	1	1	1	1	1	1	1	0	1	1	1	1	1	1	1	0	1	0	1	1	0	0	3	0	0	0	0	1	0	0	0	5	3	1	3	3	3	3	5	3	4	4	1	1	3	2	3	2
164	1	1	1	1	0	1	1	1	1	1	1	0	1	1	0	1	1	1	0	1	1	0	0	2	0	0	0	2	0	2	2	0	5	0	0	3	3	2	2	3	2	2	0	0	2	0	0	0	0
165	1	1	1	1	1	1	1	1	0	1	1	0	1	1	1	1	1	1	1	1	1	1	2	5	3	2	2	2	3	2	2	2	2	5	2	2	3	3	3	3	3	3	3	2	2	3	3	3	3
166	1	1	1	1	1	1	1	0	1	1	1	1	1	1	1	1	1	0	0	1	1	0	2	3	4	2	4	4	4	2	2	2	3	2	2	4	3	3	2	3	3	4	3	2	3	3	2	2	2
167	1	1	1	1	1	1	1	1	1	1	0	0	1	0	1	1	1	0	1	1	1	1	0	3	0	0	0	1	0	2	1	1	2	3	2	4	0	0	0	0	0	0	0	0	0	1	1	1	1
168	1	1	1	1	1	1	1	1	1	1	1	1	1	1	0	1	1	1	0	1	1	0	2	4	4	4	4	3	3	3	3	4	3	3	3	3	4	3	3	5	4	4	3	3	2	0	0	0	0
169	1	1	1	1	1	1	0	1	0	1	0	1	1	1	1	0	1	0	1	1	1	1	3	5	3	3	3	3	2	3	2	3	2	3	2	3	3	3	3	3	3	3	5	2	2	3	3	0	2
170	1	0	1	1	0	1	1	1	1	1	1	1	1	1	1	1	1	0	0	1	1	1	3	3	4	4	0	5	5	5	3	3	1	2	2	3	2	3	3	2	3	3	3	1	3	2	2	2	2
171	1	1	1	1	1	1	1	1	1	1	1	1	1	1	1	1	1	1	1	1	1	1	2	3	2	2	2	3	3	2	2	2	0	3	0	2	2	0	0	0	0	0	0	0	0	3	2	3	2
172	1	1	1	1	1	0	1	1	0	1	0	1	1	1	1	1	1	1	0	1	1	0	0	5	0	0	0	0	1	0	0	2	3	0	1	1	5	4	2	4	3	3	2	1	0	0	0	3	4
173	1	1	1	1	1	1	1	1	1	1	1	1	1	1	1	1	0	1	0	1	1	1	5	5	3	3	2	5	5	2	3	0	3	3	0	3	3	3	3	0	3	5	4	2	3	3	5	3	2
174	1	1	1	1	1	1	1	1	1	1	1	0	1	1	0	1	1	1	0	1	1	0	1	2	2	0	3	3	3	0	3	0	1	3	2	3	3	3	2	3	4	2	2	2	3	3	4	3	5
175	1	1	1	1	1	1	1	1	1	1	1	0	1	1	1	1	1	1	1	1	1	1	0	3	1	0	0	3	0	0	1	0	3	3	2	5	3	3	1	3	3	3	2	0	0	2	2	2	2
176	1	1	1	1	1	1	1	1	1	1	1	0	1	1	1	1	0	0	0	1	1	1	2	3	3	2	3	2	2	2	2	2	2	2	1	1	2	5	2	3	2	2	3	0	1	3	2	2	2
177	1	1	1	1	1	1	1	1	0	1	1	0	1	1	1	0	0	0	1	1	1	0	2	3	2	2	4	3	3	2	2	2	5	5	2	3	3	3	3	3	4	3	2	3	2	2	3	3	2
178	1	1	1	1	1	1	1	1	1	1	1	0	1	1	0	1	1	1	0	0	1	0	1	4	2	0	0	4	0	1	1	3	2	3	0	1	2	1	2	3	2	2	2	0	1	0	1	3	1
180	1	1	1	1	1	1	1	1	1	1	1	1	1	1	1	1	1	1	0	1	1	0	0	3	2	1	2	2	2	1	0	3	3	2	2	4	3	4	4	2	2	2	2	2	2	3	3	3	3
181	1	1	1	1	1	1	1	1	0	1	0	1	1	1	0	1	1	0	0	1	1	1	1	2	1	2	3	1	2	1	2	2	0	0	3	0	2	2	2	1	3	0	0	2	0	1	1	1	3
182	1	1	1	1	1	1	1	1	1	1	1	1	1	1	1	0	1	1	1	1	1	1	4	3	4	2	2	2	3	3	2	2	3	2	1	3	3	2	1	4	3	3	5	1	2	3	2	3	3
183	1	1	1	1	1	1	1	1	1	1	1	1	1	1	1	1	1	1	0	1	1	0	2	3	2	2	2	2	2	2	2	3	2	2	3	3	3	2	2	2	3	3	2	2	2	3	3	3	3
184	1	1	1	1	1	1	1	1	1	1	0	0	1	1	1	1	1	0	0	1	1	1	3	3	2	2	3	3	2	2	2	2	2	3	1	2	1	2	1	3	2	2	1	1	2	2	2	2	2
186	1	0	1	1	1	0	1	1	0	1	0	0	1	1	1	1	1	1	0	1	1	0	2	4	5	3	2	2	3	3	2	2	3	2	2	3	3	2	3	3	3	3	3	2	3	3	3	3	3
188	1	1	1	1	1	1	1	1	1	1	0	1	1	1	1	1	1	1	1	0	0	0	1	5	0	3	2	1	2	3	0	0	5	0	1	0	3	1	1	4	1	1	1	0	0	3	1	1	1
190	1	1	1	1	1	1	1	1	1	1	1	0	1	1	0	1	1	1	0	1	1	0	0	4	0	0	0	0	0	1	0	0	5	1	0	2	0	1	0	0	3	3	3	2	0	0	0	0	0
191	1	1	1	1	1	1	1	1	1	1	1	1	1	1	0	0	0	0	1	1	1	0	4	3	4	4	3	3	3	4	3	4	3	3	3	4	3	3	4	3	4	3	3	2	3	2	3	2	2
192	1	1	1	1	1	1	1	1	1	1	1	1	1	1	0	1	0	0	0	1	1	0	0	0	2	1	0	1	0	0	2	0	0	0	2	3	0	2	2	3	3	1	2	0	2	0	0	0	0
193	1	1	1	0	1	1	0	1	0	1	0	1	1	1	1	1	0	1	1	1	1	0	2	4	2	2	3	3	2	3	3	2	3	2	2	3	3	3	3	3	3	3	2	3	2	3	3	3	3
194	1	1	1	1	1	1	1	1	1	1	1	1	1	1	0	1	1	1	1	1	1	0	2	3	3	2	4	3	3	2	3	3	1	3	3	2	2	2	1	3	3	4	4	2	2	4	4	4	4
195	1	1	1	1	1	1	1	1	1	1	1	1	1	1	1	0	0	1	0	1	1	0	2	2	2	2	2	3	2	4	2	4	3	2	2	3	2	3	2	4	3	3	4	4	3	3	3	3	3
196	1	1	1	1	1	1	1	1	1	1	1	0	1	1	0	1	1	0	1	1	1	0	0	2	0	0	0	1	0	1	2	0	5	3	2	4	4	4	3	3	4	3	2	0	3	0	0	0	0
197	1	1	0	0	1	1	1	1	0	1	1	1	1	1	0	1	0	1	1	1	1	0	3	4	4	3	3	2	3	1	2	3	2	4	2	3	0	4	3	3	4	4	3	3	0	3	1	3	2
198	1	1	1	1	1	1	1	1	1	1	1	1	1	1	1	0	0	1	0	1	1	0	0	2	0	0	0	3	0	3	0	0	5	0	0	3	0	3	1	0	3	2	0	0	0	0	3	0	0
199	1	0	1	1	1	1	1	1	0	1	1	1	1	1	1	0	1	0	1	1	1	1	5	5	5	5	5	3	5	5	0	5	3	3	4	5	3	3	1	5	5	3	3	0	0	3	3	3	3
200	1	1	1	1	1	1	1	1	1	1	1	1	1	1	0	1	1	1	0	1	1	0	0	3	0	2	0	1	0	2	3	0	5	2	0	0	3	2	0	5	0	3	4	0	0	0	0	0	0
201	1	1	1	1	1	1	1	1	1	1	1	1	1	1	1	1	1	0	0	1	1	0	1	3	4	3	4	4	1	4	1	4	3	2	1	4	3	3	2	3	3	3	3	1	4	3	3	3	3
202	1	1	1	1	1	1	1	1	0	1	1	1	1	1	1	1	1	0	1	1	1	1	3	4	3	3	3	3	3	3	3	3	3	3	3	2	3	2	2	3	3	2	3	1	1	1	3	3	3
203	1	1	1	1	1	1	1	1	1	1	1	1	1	1	1	1	1	1	1	1	1	1	2	3	4	2	3	2	2	3	2	3	2	2	2	3	1	3	4	3	3	3	2	2	3	3	3	3	2
204	1	1	1	1	1	1	1	1	1	1	1	0	1	1	1	1	1	1	0	1	1	1	0	0	0	0	1	3	2	2	2	0	5	0	0	3	2	2	2	2	3	3	2	0	2	0	0	0	0
206	1	1	1	1	1	1	1	1	0	1	1	1	1	1	0	1	1	0	1	1	1	1	2	3	0	2	3	2	2	2	2	2	2	3	2	3	2	3	3	2	3	2	2	2	2	0	0	2	0
207	1	1	1	1	1	1	1	1	1	1	1	1	1	1	0	1	1	0	0	1	1	0	3	4	3	0	4	0	1	4	4	2	4	3	0	3	4	4	4	1	0	1	0	0	0	0	0	0	0
208	1	1	1	1	1	1	1	1	1	1	1	1	1	1	1	1	1	1	0	1	1	0	0	0	0	0	0	2	3	2	2	0	0	0	0	2	0	0	0	2	3	3	0	0	0	0	0	0	0
209	1	1	1	1	1	1	1	1	0	1	1	1	1	1	1	1	1	1	0	1	1	0	1	5	2	2	2	3	3	2	2	2	2	2	0	1	0	1	0	3	1	3	5	0	3	3	2	3	2
210	1	1	1	1	1	1	0	1	0	1	1	1	1	1	0	1	1	0	0	1	1	0	3	5	2	5	3	3	3	3	2	3	2	3	3	4	2	3	3	5	4	3	3	3	3	3	3	3	3
212	1	1	0	1	1	1	1	1	1	1	1	1	1	1	1	1	1	0	0	1	1	0	0	4	0	0	0	0	0	0	4	0	5	0	0	3	3	4	1	5	5	3	0	3	2	0	0	0	3
214	1	1	1	0	1	1	1	1	1	1	1	1	1	1	0	1	1	0	0	1	1	0	1	0	1	0	0	1	2	0	1	0	4	0	1	3	2	2	3	4	3	3	3	2	3	3	1	1	3
215	1	1	1	1	1	1	1	1	1	1	1	1	1	1	1	0	1	1	1	1	1	1	2	3	1	2	2	2	2	3	3	2	3	2	1	3	1	3	2	4	4	3	2	2	1	2	3	2	3
[truncated: 148 more columns]
